# Supplementary material for: Identification of Germline Variants in Patients with Hereditary Cancer Syndromes in Northeast Mexico
Source: Genes (Basel). 2023 Jan 28;14(2):341. doi: 10.3390/genes14020341 (PMC9957276; doi:10.3390/genes14020341)
Supplement: Supplementary file 1 [file genes-14-00341-s001.zip]

Archive with 2 entries (2 files):
- Sumplementary File S1.pdf
- Table S1.xlsx
