# Supplementary material for: Identification of Germline Variants in Patients with Hereditary Cancer Syndromes in Northeast Mexico
Source: Genes (Basel). 2023 Jan 28;14(2):341. doi: 10.3390/genes14020341 (PMC9957276; doi:10.3390/genes14020341)
Supplement: Supplementary file 1 [file genes-14-00341-s001.zip › Table S1.xlsx]

## Sheet: Hoja1
Table S1: Genetic testing database
#	Sex	Dx	Age of cancer diagnosis	Gene Panel	Age of molecular testing	Result	Proband/Relative	Pathogenicity	Syndrome	Payment	Reference
1	F	Breast	38	30 genes	38	1.- BRCA2 c.6937+594T>G	Proband	1. Likely Benign	HEREDITARY BREAST AND OVARIAN CANCER (HBOC) (CLINICAL DIAGNOSE)	Self payment	CECIL
2	M	Colon	39	Sanger	39	1.- MLH1c.1790_1791delinsATCTGGACC (P.Trp597Tyrfs*15)	Relative	1. Pathogenic	HEREDITARY NONPOLYPOSIS COLORECTAL CANCER (HNPCC)	Self payment	CECIL
3	F	Breast	30	Exome	42	1.- BRIP1 c.3459T>C	Proband	1. Likely Benign		Research	CECIL
4	F	Breast	33	Exome	33	1.- BARD1 c.1409A>G	Proband	1. Variable of Unknown Significance (VUS)	HBOC (CLINICAL DIAGNOSE)	Research	CECIL
5	F	Bilateral Breast	33,44	30 genes	44	1.- BRCA1 c.4065_4068del (p.Asn1355fs*10)	Proband	1. Pathogenic	HBOC (CLINICAL DIAGNOSE)	Self payment	CECIL
6	M	Colon	26	Sanger	26	1.- MLH1c.1790_1791delinsATCTGGACC (P.Trp597Tyrfs*15)	Relative	1. Pathogenic	HNPCC	Self payment	CECIL
7	F	No Cancer		30 genes	47	1.- MLH1 c.1790_1791delinsATCTGGACC (p.Trp597Tyrfs*15)	Proband	1. Pathogenic	HNPCC	Self payment	CECIL
8	F	No Cancer		Sanger	30	1.- MLH1c.1790_1791delinsATCTGGACC (P.Trp597Tyrfs*15)	Relative	1. Pathogenic	HNPCC	Self payment	CECIL
9	F	No Cancer		Exome	45	1.- BRCA1 Deleción del exón 9-12	Proband	1. Pathogenic	HBOC	Research	CECIL
10	F	No Cancer		Sanger	42	1.- BRCA2 c.6937+594T>G	Relative	1. Likely Benign	HBOC (CLINICAL DIAGNOSE)	Self payment	CECIL
11	F	Bilateral Breast	45,48	Exome	51	1.- BRCA2 c.8377G>A (p.Gly2793Arg)	Proband	1. Pathogenic	HBOC	Research	CECIL
12	F	Breast	35	2 genes	39	Negative	Proband			Self payment	CECIL
13	F	Breast	25	Exome	25	1.- BRCA1 c.3113A>C	Proband	1. Likely Benign	HBOC (CLINICAL DIAGNOSE)	Research	CECIL
14	F	No Cancer		30 genes	48	Negative	Proband			Self payment	CECIL
15	F	No Cancer		30 genes	62	1.- MUTYH c.536A>G (p.Tyr179Cys)	Proband	1. Pathogenic	BREAST CANCER PREDISPOSITION SYNDROME (BCPS)	Self payment	CECIL
16	F	No Cancer		Sanger	45	Negative	Relative			Self payment	CECIL
17	F	Breast, Ovarian	62,68	2 genes	69	Negative	Proband			Self payment	CECIL
18	F	Breast	34	Exome	35	Negative	Proband		HBOC (CLINICAL DIAGNOSE)	Research	CECIL
19	F	Breast	30	30 genes	30	1.- BRCA1 c.5123C>A (p.Ala1708Glu)	Proband	1. Pathogenic	HBOC	Self payment	CECIL
20	F	No Cancer		Sanger	32	1.- MLH1c.545G>A (p.Arg182Lys)	Relative	1. Pathogenic	HNPCC	Self payment	CECIL
21	F	Endometrial	41	Exome	41	1.- MLH1c.545G>A (p.Arg182Lys)	Proband	1. Pathogenic	HNPCC	Research	CECIL
22	F	No Cancer		Sanger	33	Negative	Relative			Self payment	CECIL
23	F	No Cancer		Sanger	25	Negative	Relative			Self payment	CECIL
24	F	Breast	46	30 genes	46	1.- BRCA2 c.7558C>T (p.Arg2520*) 2.- MSH6 c.1696G>A (p.Gly566Arg)	Proband	1. Pathogenic 2. VUS	HBOC	Self payment	CECIL
25	F	Bilateral Breast	32,36	Exome	41	1.- BRCA1 c.3113A>C	Proband	1. Likely Benign	HBOC (CLINICAL DIAGNOSE)	Research	CECIL
26	F	Breast	38	30 genes	39	Negative	Proband			Self payment	CECIL
27	F	Colon	27	30 genes	28	Negative	Proband			Self payment	CECIL
28	F	Breast	57	30 genes	60	1.- ATM c.8876del ACTG (p.Asp2959fs) 2.- PALB2 c.3310G>A (p.Gly1104Ser)	Proband	1. Pathogenic 2. VUS	BCPS	Self payment	CECIL
29	F	Breast, Ovarian	36,40	30 genes	45	1.- BRCA1 c.68_69delAG (p.Glu23Valfs*17)	Proband	1. Pathogenic	HBOC	Self payment	CECIL
30	F	Polyposis		30 genes	53	Negative	Proband			Public Donation	CECIL
31	F	No Cancer		30 genes	48	Negative	Proband			Public Donation	CECIL
32	F	Breast	52	30 genes	52	1.- CDH1 c.2296-2A>G 2.- PALB2 c.3249G>C (p.Glu1083Asp)	Proband	1. Likely Pathogenic 2. VUS	HBOC	Public Donation	CECIL
33	F	Ovarian	26	30 genes	27	1.- CDKN2A c.9_32dup24 p.ala4_pro11dup 2.- APC c.263G>T (p.arg88leu)	Proband	1. Likely Pathogenic 2. VUS	HBOC	Public Donation	CECIL
34	F	Breast	35	30 genes	40	Negative	Proband			Self payment	CECIL
35	F	Breast	42	30 genes	46	Negative	Proband			Public Donation	CECIL
36	F	Breast	41	30 genes	41	Negative	Proband			Public Donation	CECIL
37	F	No Cancer		84 genes	17	1.- APC del exon 4	Relative	1. Pathogenic	FAMILIAL ADENOMATOUS POLYPOSIS (FAP)	Self payment	Oncare
38	F	Ovarian	38	30 genes	40	1.- BRCA1 c.115T>A (p.Cys39Ser)	Proband	1. Pathogenic	HBOC	Self payment	CECIL
39	F	Breast	27	Exome	28	1.- BARD1 c.1053G>T (p.Thr351=)	Proband	1. VUS		Research	CECIL
40	F	Breast	29	Exome	48	Negative	Proband			Research	CECIL
41	F	Breast	31	Exome	32	Negative	Proband			Research	CECIL
42	M	Colon	18	Exome	18	1.- MLH1 c.676C>T (p.Arg226Ter)	Proband	1. Pathogenic	HNPCC	Research	CECIL
43	F	Breast	39	30 genes	39	Negative	Proband			Public Donation	CECIL
44	F	Bilateral Breast, Pancreas	60,62,63	30 genes	63	1.- PMS2 c.197T>C (p.Ile66Thr)	Proband	1. VUS		Public Donation	CECIL
45	F	Ovarian	30	30 genes	31	Negative	Proband			Public Donation	CECIL
46	F	Colon	47	Sanger	47	1.- MLH1 c.393_396del (p.Asp132Glufs*3)	Relative	1. Pathogenic	HNPCC	Self payment	CECIL
47	F	Breast	42	30 genes	43	Negative	Proband			Public Donation	CECIL
48	F	Breast	39	30 genes	40	1.- MLH1 c.91_92delGCinsTG (p.Ala31Cys) 2.- TP53 c.970G>C (p.Asp324His)	Proband	1, 2 VUS		Public Donation	ISSSTE
49	F	Breast	33	30 genes	44	Negative	Proband			Public Donation	CECIL
50	F	No Cancer		Sanger	23	1.- BRCA2 c.7558C>T (p.Arg2520*) 2.- MSH6 c.1696G>A (p.Gly566Arg)	Relative	1. Pathogenic 2. VUS	HBOC	Self payment	CECIL
51	F	No Cancer		Sanger	15	Negative	Relative			Self payment	CECIL
52	M	No Cancer		Sanger	20	Negative	Relative			Self payment	CECIL
53	F	No Cancer		Sanger	22	Negative	Relative			Self payment	CECIL
54	F	No Cancer		Sanger	18	Negative	Relative			Self payment	CECIL
55	F	No Cancer		Sanger	16	Negative	Relative			Self payment	CECIL
56	F	No Cancer		30 genes	28	1.- MLH1 c.393_396del (p.Asp132Glufs*3)	Proband	1. Pathogenic	HNPCC	Public Donation	CECIL
57	F	Breast, Ovarian	52,64	30 genes	64	1.- BRCA2 c.274C>T (p.Gln92*)	Proband	1. Pathogenic	HBOC	Public Donation	CECIL
58	F	Breast	42	30 genes	42	1.- MLH1 c.1136A>G (p.Tyr379Cys)	Proband	1. VUS		Public Donation	ISSSTE
59	F	No Cancer		Sanger	35	Negative	Relative			Self payment	CECIL
60	F	Breast	48	30 genes	48	1.- CHEK2 c.77T>C (p.Asp438Tyr)	Proband	1. VUS		Public Donation	ISSSTE
61	F	Bilateral Breast	41,46	30 genes	46	1.- BRCA1 c.1960A>T (p.Lys654Ter)	Proband	1. Pathogenic	HBOC	Self payment	CECIL
62	F	No Cancer		Sanger	23	Negative	Relative			Self payment	CECIL
63	F	No Cancer		Sanger	63	1.- BRCA2 c.274C>T (p.Gln92Ter)	Relative	1. Pathogenic	HBOC	Self payment	CECIL
64	M	No Cancer		Sanger	55	1.- BRCA2 c.274C>T (p.Gln92Ter)	Relative	1. Pathogenic	HBOC	Self payment	CECIL
65	F	No Cancer		Sanger	20	1.- MLH1 c.393_396del (p.Asp132Glufs*3)	Relative	1. Pathogenic	HNPCC	Self payment	CECIL
66	F	No Cancer		Sanger	28	1.- MLH1 c.393_396del (p.Asp132Glufs*3)	Relative	1. Pathogenic	HNPCC	Self payment	CECIL
67	M	No Cancer		Sanger	25	Negative	Relative			Self payment	CECIL
68	F	No Cancer		Sanger	54	1.- MLH1c.1790_1791delinsATCTGGACC (P.Trp597Tyrfs*15)	Relative	1. Pathogenic	HNPCC	Self payment	CECIL
69	F	No Cancer		Sanger	23	1.- MLH1c.1790_1791delinsATCTGGACC (P.Trp597Tyrfs*15)	Relative	1. Pathogenic	HNPCC	Self payment	CECIL
70	F	Breast	47	30 genes	48	1.- BRCA1 c.5123C>G (p.Ser428Trp)	Proband	1. Pathogenic	HBOC	Self payment	CECIL
71	F	Breast	39	30 genes	39	1.- MUTYH c.1187G>A (p.Gly396Asp)	Proband	1. Pathogenic	BCPS	Public Donation	CECIL
72	F	Breast	36	30 genes	37	1.- APC c.7574G>A (p.Arg2525His) 2.- PALB2 c.2437A>C (p.Ile813Leu)	Proband	1, 2 VUS		Public Donation	CECIL
73	F	Breast	37	30 genes	39	Negative	Proband			Public Donation	Oncare
74	F	Breast	52	30 genes	54	Negative	Proband			Public Donation	CECIL
75	F	Breast	33	30 genes	33	Negative	Proband			Public Donation	CECIL
76	M	Palate Hemangioendothelioma	30	84 genes	30	1.- BRCA2 c.4707C>A (p.Tyr1569Ter)	Proband	1. Pathogenic	HBOC and CANTU SYNDROME	Private Donation	CECIL
77	F	Polyposis	60	30 genes	48	1.- APC ( deleción del exón 5 c.422+1123_532-577delins423-1933_423-1687inv)	Proband	1. Pathogenic	FAP	Public Donation	CECIL
78	F	Breast	28	30 genes	30	Negative	Proband			Public Donation	CECIL
79	F	Breast	28	30 genes	29	Negative	Proband			Public Donation	CECIL
80	F	Breast	36	30 genes	37	Negative	Proband			Public Donation	ISSSTE
81	F	Breast	38	30 genes	52	1.- BRCA1 c.115T>A (p.Cys39Ser)	Proband	1. Pathogenic	HBOC	Public Donation	CECIL
82	F	Breast	42	30 genes	43	Negative	Proband			Public Donation	CECIL
83	F	Breast	60	30 genes	61	1.- BRCA1 c.815_824dup (p.Thr276Alafs*14)	Proband	1. Pathogenic	HBOC	Public Donation	CECIL
84	F	Ovarian	16	84 genes	17	Negative	Proband			Private Donation	CECIL
85	F	Breast	22	30 genes	23	Negative	Proband			Public Donation	ISSSTE
86	M	No Cancer		Sanger	81	Negative	Relative			Self payment	CECIL
87	F	No Cancer		Sanger	46	1.- MLH1 c.393_396del (p.Asp132Glufs*3)	Relative	1. Pathogenic	HNPCC	Self payment	CECIL
88	F	Breast	42	30 genes	43	1.- BRCA1 c.2433delC (p.Lys812Argfs*3) 2.- MUTYH c.1187G>A (p.Gly396Asp)	Proband	1, 2 Pathogenic	HBOC (MUTYH carrier)	Public Donation	CECIL
89	M	Sarcoma	20	84 genes	20	1.- TP53 c.742C>T (p.Arg248Trp)	Proband	1. Pathogenic	LI FRAUMENI SYNDROME (LFS)	Self payment	Oncare
90	F	No Cancer		Sanger	25	Negative	Relative			Self payment	CECIL
91	M	No Cancer		Sanger	22	Negative	Relative			Self payment	CECIL
92	F	Breast	45	84 genes	45	1.- MUTYH (c.925C>T (p.Arg309Cys)	Proband	1. VUS		Self payment	Oncare
93	F	Colon	51	84 genes	51	Negative	Proband			Self payment	Oncare
94	F	Unknown primary	59	30 genes	59	Negative	Proband			Self payment	CECIL
95	F	No Cancer		Sanger	12	Negative	Relative			Self payment	CECIL
96	M	No Cancer		Sanger	10	1.- TP53 c.742C>T (p.Arg248Trp)	Relative	1. Pathogenic	LFS	Self payment	CECIL
97	F	Ovarian	34	30 genes	34	1.- APC c.-30352G>T 2.- ATM c.8156G>A (p.Arg2719His)	Proband	1, 2 VUS		Public Donation	CECIL
98	F	Bilateral Breast	54,59	30 genes	60	Negative	Proband			Public Donation	CECIL
99	M	Breast	55	30 genes	55	Negative	Proband			Public Donation	CECIL
100	F	Endometrial	49	30 genes	49	1.- MLH1 c.199G>A (p.Gly67Arg) 2.- BRCA2 c.9086C>T (p.Ala3029Val)	Proband	1. Pathogenic 2. VUS	HNPCC	Public Donation	CECIL
101	F	Breast	43	Sanger	43	1.- BRCA2 c.274C>T (p.Gln92Ter)	Relative	1. Pathogenic	HBOC	Self payment	CECIL
102	F	No Cancer		Sanger	9	1.- APC ( deleción del exón 5 c.422+1123_532-577delins423-1933_423-1687inv)	Relative	1. Pathogenic	FAP	Self payment	CECIL
103	M	No Cancer		Sanger	56	Negative	Relative			Self payment	CECIL
104	F	No Cancer		Sanger	11	Negative	Relative			Self payment	CECIL
105	F	No Cancer		Sanger	36	Negative	Relative			Self payment	CECIL
106	M	No Cancer		Sanger	18	1.- APC ( deleción del exón 5 c.422+1123_532-577delins423-1933_423-1687inv)	Relative	1. Pathogenic	FAP	Self payment	CECIL
107	F	No Cancer		Sanger	44	1.- APC ( deleción del exón 5 c.422+1123_532-577delins423-1933_423-1687inv)	Relative	1. Pathogenic	FAP	Self payment	CECIL
108	F	No Cancer		Sanger	17	Negative	Relative			Self payment	CECIL
109	F	No Cancer		Sanger	49	1.- APC ( deleción del exón 5 c.422+1123_532-577delins423-1933_423-1687inv)	Relative	1. Pathogenic	FAP	Self payment	CECIL
110	F	Breast	36	30 genes	42	1.- BRCA1 c.4676-?_5074+?del (del ex15-16)	Proband	1. Pathogenic	HBOC	Public Donation	CECIL
111	F	Ovarian	34	30 genes	36	Negative	Proband			Public Donation	CECIL
112	F	No Cancer		Sanger	47	1.- MLH1 c.393_396del (p.Asp132Glufs*3)	Relative	1. Pathogenic	HNPCC	Self payment	CECIL
113	F	No Cancer		84 genes	30	Negative	Proband			Self payment	Oncare
114	F	Breast	35	30 genes	35	Negative	Proband			Public Donation	CECIL
115	F	Bilateral Breast	40,40	30 genes	40	Negative	Proband			Public Donation	IMSS
116	F	Breast	44	30 genes	44	Negative	Proband			Public Donation	ISSSTE
117	F	Ovarian, Renal, Pseudomyxoma	49,49,53	30 genes	53	1.- CHEK2 c.112A>G (p.Ile38Val)	Proband	1. VUS	LI FRAUMENI LIKE SYNDROME (LFLS) (CLINICAL DIAGNOSIS)	Public Donation	CECIL
118	F	Breast	30	30 genes	30	1.- BRIP1 c.3266C>T (p.Ser1089Phe)	Proband	1. VUS		Self payment	CECIL
119	F	Breast	52	30 genes	52	Negative	Proband			Public Donation	CECIL
120	F	Ovarian	41	30 genes	41	Negative	Proband			Public Donation	CECIL
121	F	Breast	25	84 genes	26	1.- BRCA1 c.3770_3771del (p.Glu1257fs*90)	Proband	1. Pathogenic	HBOC	Research	CECIL
122	F	Breast, Pancreas	66,66	84 genes	66	Negative	Proband			Self payment	Oncare
123	M	No Cancer		84 genes	31	1.- MLH1 c.676C>T (p.Arg226Ter)	Proband	1. Pathogenic	HNPCC	Self payment	CECIL
124	F	Breast	48	30 genes	50	1.- BRCA1 c.2433delC (p.Lys812Argfs*3)	Proband	1. Pathogenic	HBOC	Public Donation	IMSS
125	F	Breast	35	30 genes	36	1.- BRCA1 c.4676-?_5074+?del (del ex15-16)	Proband	1. Pathogenic	HBOC	Public Donation	IMSS
126	F	Breast	33	30 genes	34	1.- CHEK2 c.470T>C p.(Ile157Thr)	Proband	1. Pathogenic	HBOC	Public Donation	CECIL
127	F	Breast	42	84 genes	42	1.- BRCA1 Deleción del exón 9-12	Proband	1. Pathogenic	HBOC	Private Donation	CECIL
128	F	No Cancer		Sanger	65	1.- BRCA1 c.3756_3759delGTCT (p.Ser1253Argfs)	Relative	1. Pathogenic	HBOC	Self payment	CECIL
129	F	No Cancer		84 genes	53	1.- PALB2 c.2383C>T (p.Gln795*) 2.- CHEK2 c.1510G>C (p.Glu504Gln)	Proband	1. Pathogenic 2. VUS	HBOC	Self payment	Oncare
130	F	No Cancer		84 genes	49	1.- PALB2 c.2383C>T (p.Gln795*) 2.- MUTYH c.1187G>A (p.Gly396Asp) 3.- CTNNA1 c.293G>A (p.Arg98Gln)	Proband	1, 2 Pathogenic 3 VUS	HBOC	Self payment	Oncare
131	M	No Cancer		Sanger	31	Negative	Relative			Self payment	CECIL
132	F	No Cancer		Sanger	65	1.- BRCA1 c.3756_3759delGTCT (p.Ser1253Argfs)	Relative	1. Pathogenic	HBOC	Self payment	CECIL
133	M	Leiomyosarcoma, Thyroid	68,68	84 genes	68	1. RET c.1196C>T (p.Pro399Leu)	Proband	1. Pathogenic	MULTIPLE ENDOCRINE NEOPLASIA 2B (MEN2B)	Self payment	Oncare
134	F	Ovarian	29	30 genes	29	1.- MSH2 c.1802A>G (p.Gln601Arg) 2.- STK11 c.25C>G (p.Leu9Val)	Proband	1, 2 VUS	HNPCC	Public Donation	Oncare
135	F	No Cancer		Sanger	28	1.- MLH1c.545G>A (p.Arg182Lys)	Relative	1. Pathogenic	HNPCC	Self payment	CECIL
136	F	No Cancer		Sanger	25	Negative	Relative			Self payment	CECIL
137	F	No Cancer		Sanger	22	1.- MLH1c.545G>A (p.Arg182Lys)	Relative	1. Pathogenic	HNPCC	Self payment	CECIL
138	M	No Cancer		Sanger	20	Negative	Relative			Self payment	CECIL
139	F	No Cancer		Sanger	25	Negative	Relative			Self payment	CECIL
140	M	No Cancer		Sanger	22	1.- MLH1c.545G>A (p.Arg182Lys)	Relative	1. Pathogenic	HNPCC	Self payment	CECIL
141	F	Breast	36	84 genes	36	1.- BRCA1 Deleción del exón 8-11	Proband	1. Pathogenic	HBOC	Self payment	Oncare
142	F	No Cancer		Sanger	69	Negative	Relative			Self payment	CECIL
143	F	No Cancer		Sanger	50	Negative	Relative			Self payment	CECIL
144	F	No Cancer		Sanger	71	Negative	Relative			Self payment	CECIL
145	M	No Cancer		Sanger	51	1.- MLH1 c.393_396del (p.Asp132Glufs*3)	Relative	1. Pathogenic	HNPCC	Self payment	CECIL
146	M	No Cancer		Sanger	49	Negative	Relative			Self payment	CECIL
147	F	No Cancer		Sanger	73	Negative	Relative			Self payment	CECIL
148	M	No Cancer		Sanger	43	Negative	Relative			Self payment	CECIL
149	M	No Cancer		Sanger	72	Negative	Relative			Self payment	CECIL
150	F	No Cancer		Sanger	43	Negative	Relative			Self payment	CECIL
151	F	No Cancer		Sanger	66	Negative	Relative			Self payment	CECIL
152	F	No Cancer		Sanger	46	1.- MLH1 c.393_396del (p.Asp132Glufs*3)	Relative	1. Pathogenic	HNPCC	Self payment	CECIL
153	F	No Cancer		Sanger	74	1.- MLH1 c.393_396del (p.Asp132Glufs*3)	Relative	1. Pathogenic	HNPCC	Self payment	CECIL
154	F	No Cancer		Sanger	34	1.- BRCA1 c.3756_3759delGTCT (p.Ser1253Argfs)	Relative	1. Pathogenic	HBOC	Self payment	CECIL
155	F	Breast	33	84 genes	34	1.- MUTYH c.1187G>A (p.Gly396Asp)	Proband	1. Pathogenic	BCPS	Self payment	HRMI
156	F	Breast	31	84 genes	32	1.- BRCA1 c.3756_3759delGTCT (p.Ser1253Argfs)	Proband	1. Pathogenic	HBOC	Self payment	Oncare
157	F	No Cancer		84 genes	37	1.- STK11 c.862+4G>A (intronica) 2.- WRN c.137T>C (p.Phe46Ser)	Proband	1, 2 VUS		Self payment	Oncare
158	F	Meduloblastoma, Renal	4,18	84 genes	18	1.- BMPR1A c.140G>A (p.Gly47Glu)	Proband	1. VUS		Private Donation	CECIL
159	F	Breast	41	84 genes	41	1.- BRCA1 c.5123C>A (p.Ala1708Glu) 2.- CHEK2 c.1427C>T (p.Thr476Met)	Proband	1. Pathogenic 2. VUS	HBOC	Self payment	Oncare
160	F	Ovarian	34	30 genes	36	1.- BRCA1 c.211A>G p.(Arg71Gly)	Proband	1. Pathogenic	HBOC	Public Donation	IMSS
161	F	Breast	50	84 genes	50	1.- BARD1 c.842C>T (p.Pro281Leu)	Proband	1. VUS		Self payment	HRMI
162	F	Breast	28	84 genes	28	Negative	Proband			Self payment	HRMI
163	F	Breast	43	84 genes	43	Negative	Proband			Self payment	HRMI
164	F	Breast	39	84 genes	42	1.- NBN c.1754A>G (p.Glu585Gly) 2.- POLE c.1138G>A (p.Gly380Ser)	Proband	1, 2 VUS	BCPS	Self payment	HRMI
165	F	Breast	63	84 genes	63	Negative	Proband			Self payment	HRMI
166	F	Breast	28	84 genes	28	Negative	Proband			Self payment	HRMI
167	F	Breast	35	84 genes	36	1.- BRCA1 c.115T>A (p.Cys39Ser)	Proband	1. Pathogenic	HBOC	Self payment	IMSS
168	F	Breast	41	84 genes	42	1.- CHEK2 c.707T>C (p.Leu236Pro) 2.- WRN c.137T>C (p.Phe46Ser)	Proband	1. Likely Pathogenic 2. VUS	BCPS	Self payment	HRMI
169	F	Breast	44	84 genes	44	1.- BRCA2 c.9113_9115dup (p.Leu3038dup)	Proband	1. VUS		Self payment	HRMI
170	M	Breast	64	84 genes	64	Negative	Proband			Self payment	CECIL
171	F	Bilateral Breast	50,50	84 genes	50	Negative	Proband			Self payment	CECIL
172	F	Endometrial	51	84 genes	52	1.- MLH1 c.1790_1791delinsATCTGGACC (p.Trp597Tyrfs*15)	Proband	1. Pathogenic	HNPCC	Private Donation	CECIL
173	F	Breast	18	Sanger	48	Negative	Relative			Self payment	CECIL
174	F	Breast	30	84 genes	30	1.- DIS3L2 c.2620_2622dup (p.Glu874dup) 2.- RECQL4 c.940C>T (p.Pro314Ser)	Proband	1, 2 VUS		Self payment	CECIL
175	F	Breast	44	84 genes	45	1.- PALB2 (del exon 7-13)	Proband	1. Pathogenic	HBOC	Self payment	HRMI
176	F	No Cancer		Sanger	17	1.- POLE c.1694C>T (p.Ala565Val)	Relative	1. VUS		Public Program	CECIL
177	F	No Cancer		Sanger	24	Negative	Relative			Public Program	CECIL
178	F	No Cancer		84 genes	40	1.- RECQL4 c.2755G>A (p.Ala919Thr)	Proband	1. VUS		Self payment	CECIL
179	M	No Cancer		Sanger	16	1.- BMPR1A c.88C>T (p.Leu30Phe)	Relative	1. VUS		Public Program	CECIL
180	F	Breast	36	84 genes	36	1.- BRIP1 c.3121A>G (p.Met1041Val)	Proband	1. VUS		Self payment	HRMI
181	F	Breast	39	84 genes	39	1.- SDHA c.667del (p.Asp2231Ilefs*3) 2.- DICER1 c.308-2A>G (Splice acceptor) 3.- BMPR1A c.88C>T (p.Leu30Phe)	Proband	1. Pathogenic 2. Likely Pathogenic 3. VUS	HEREDITARY PARAGANGLIOMA-PHEOCHROMOCYTOMA SYNDROME AND DICER1 ASSOCIATED CANCER SYNDROME	Self payment	IMSS
182	F	Melanoma, Cervial, Breast	45,50,54	84 genes	54	Negative	Proband			Self payment	IMSS
183	F	Breast	30	84 genes	31	1.- BRCA1 Deleción del exón 8-11 2.- ATM c.4558A>T (p.Ile1520Phe) 3.- BRCA2 c.10023C>A (p.Asp3341Glu) 4.- CDKN2A (p14ARF) c.334G>C (p.Ala112Pro) 5.- EGFR c.2749G>A (p.Gly917Arg)	Proband	1. Pathogenic 2, 3, 4, 5 VUS	HBOC	Self payment	IMSS
184	F	Breast	36	84 genes	36	1.- BRCA2 c.9154C>T (p.Arg3052Trp)	Proband	1. Pathogenic	HBOC	Self payment	HRMI
185	M	Colon	41	84 genes	41	Negative	Proband			Self payment	CECIL
186	F	Breast	36	84 genes	36	1.- TERT c.2188G>A (p.Ala730Thr)	Proband	1. VUS	BCPS	Self payment	HRMI
187	F	Breast	48	84 genes	49	1.- ATM c.3101A>G (p.Tyr1034Cys)	Proband	1. VUS		Self payment	CECIL
188	F	Breast	45	84 genes	48	1.- CDKN2A (p16INK4a) c.407dup (p.Thr137Hisfs*5) 2.- CEBPA c.361C>T (p.Pro121Ser)	Proband	1, 2 VUS	MELANOMA PANCREATIC CANCER SYNDROME	Self payment	IMSS
189	F	No Cancer		84 genes	52	1.- NBN c.1925A>G (p.Lys642Arg) 2.-SDHC Gain (Exons 5-6) copy number = 3	Proband	1, 2 VUS		Self payment	CECIL
190	F	Breast	48	84 genes	59	1.- APC c.7577A>G (p.His2526Arg) 2.- VHL c.154G>T (p.Glu52*)	Proband	1, 2 VUS		Self payment	IMSS
191	M	No Cancer		Sanger	60	1.- DICER1 c.308-2A>G (Splice acceptor) 2.- BMPR1A c.88C>T (p.Leu30Phe)	Relative	1. Likely Pathogenic 2. VUS	DICER1 ASSOCIATED CANCER SYNDROME	Public Program	CECIL
192	F	Breast	46	84 genes	49	1.- BRCA1 c.2433del (p.Lys812Argfs*3)	Proband	1. Pathogenic	HBOC	Self payment	CECIL
193	M	No Cancer		Sanger	38	1.- DICER1 c.308-2A>G (Splice acceptor) 2.- BMPR1A c.88C>T (p.Leu30Phe)	Relative	1. Likely Pathogenic 2. VUS	DICER1 ASSOCIATED CANCER SYNDROME	Public Program	CECIL
194	F	Colon	64	84 genes	65	Negative	Proband			Self payment	CECIL
195	F	No Cancer		Sanger	39	Negative	Relative			Public Program	CECIL
196	F	No Cancer		Sanger	66	1.- ATM c.4558A>T (p.Ile1520Phe) 2.- BRCA2 c.10023C>A (p.Asp3341Glu) 3.- EGFR c.2749G>A (p.Gly917Arg)	Relative	1, 2, 3 VUS		Public Program	CECIL
197	M	No Cancer		Sanger	35	1.- ATM c.4558A>T (p.Ile1520Phe) 2.- BRCA2 c.10023C>A (p.Asp3341Glu) 3.- EGFR c.2749G>A (p.Gly917Arg) 4.- BRCA1 Deletion (Exons 8-11)	Relative	1, 2, 3 VUS 4 Pathogenic	HBOC	Public Program	CECIL
198	F	Breast	28	84 genes	29	1.- CDH1 c.2320A>G (p.Arg774Gly) 2.- PALB2 c.1534T>A (p.Tyr512Asn) 3.- RECQL4 c.2477G>A (p.Arg826Gln)	Proband	1, 2, 3 VUS	HEREDITARY DIFFUSE GASTRIC CANCER SYNDROME	Self payment	IMSS
199	F	Breast	47	84 genes	47	Negative	Proband			Self payment	HRMI
200	F	Bilateral Breast	39,39	84 genes	39	1.- BRCA2 c.274C>T (p.Gln92*)	Proband	1. Pathogenic	HBOC	Self payment	HRMI
201	F	Breast	28	84 genes	29	1.- BRCA1 c.5123C>A (p.Ala1780Glu) 2.- POLE c.1694C>T (p.Ala565Val)	Proband	1. Pathogenic 2. VUS	HBOC	Self payment	IMSS
202	F	Breast	47	84 genes	47	Negative	Proband			Self payment	CECIL
203	F	Breast	28	84 genes	30	1.- BRCA1 c.115T>A (p.Cys39Ser)	Proband	1. Pathogenic	HBOC	Self payment	CECIL
204	F	Breast	35	84 genes	37	1.- BRCA1 c.3113A>C	Relative	1. Likely Benign	HBOC	Self payment	CECIL
205	F	No Cancer	27	84 genes	27	Negative	Relative			Self payment	CECIL
